# Supplementary material for: Phenotype and Genotype Interaction Underlying Distributive Characteristic for Awn Development in Rice
Source: Plants (Basel). 2022 Mar 23;11(7):851. doi: 10.3390/plants11070851 (PMC9002577; doi:10.3390/plants11070851)
Supplement: Supplementary file 1 [file plants-11-00851-s001.zip]

Archive with 1 entries (1 files):
- plants-1642839-supplementary.pdf
